# Supplementary material for: A Case of Mucopolysaccharidosis II Caused by a Novel Variant with Skin Linear Hyperpigmented Streaks along Blaschko’s Lines
Source: Int J Mol Sci. 2023 Mar 15;24(6):5647. doi: 10.3390/ijms24065647 (PMC10057584; doi:10.3390/ijms24065647)
Supplement: Supplementary file 1 [file ijms-24-05647-s001.zip]

Archive with 1 entries (1 files):
- ijms-2251302-supplementary.pdf
